# Supplementary material for: Pharmacokinetic and pharmacodynamic evaluation of nasal liposome and nanoparticle based rivastigmine formulations in acute and chronic models of Alzheimer’s disease
Source: Naunyn Schmiedebergs Arch Pharmacol. 2021 Jun 4;394(8):1737–55. doi: 10.1007/s00210-021-02096-0 (PMC8298375; doi:10.1007/s00210-021-02096-0)
Supplement: Supplementary file 1 — Supplementary file1 (XLSX 20 KB) [file 210_2021_2096_MOESM1_ESM.xlsx]

## Sheet: PK Parameters (Plasma)
PK Parameters (Plasma)	ORSM	INRSM	INRNP	INRL
Cmax (ng/mL)	56.29 ± 27.05	994.45 ± 471.03	148.82 ± 31.78	1489.5 ± 620.71
DN Cmax (ng/mL)	22.51 ± 10.82	497.23 ± 235.52	74.41 ± 15.89	744.75 ± 310.66
Tmax (min)	15.00 ± 10.00	5.00 ± 5.00	5.00 ± 5.00	5.00 ± 5.00
AUC (0-∞) (ng.min /mL)	1663.79 ± 813.54	19812.19 ± 5913.28	5959.48 ± 1346.54	35921.75 ± 9559.46
Kel (1/min)	0.0514 ± 0.023	0.0227 ± 0.009	0.0203 ± 0.004	0.0224 ± 0.006
Vz_F_obs (L)	29.23 ± 14.35	4.45 ± 1.72	16.54 ± 4.73	2.48 ± 0.86
Cl_F_obs (mL/min)	1502.59 ± 763.25	100.95 ± 36.47	335.60 ± 100.64	55.68 ± 17.73
MRT (min)	27.62 ± 26.73	32.12 ± 16.46	40.60 ± 10.15	31.39 ± 10.52
T 1/2 (min)	13.48 ± 5.79	30.52 ± 10.84	34.15 ± 8.53	30.92 ± 8.38
Absolute F (%)	4.39 ± 1.82	65.44 ± 14.57	19.68 ± 4.35	118.65 ± 23.54

## Sheet: locomotor activity
scopolamine		Score on actophotometer
Group	Drug	Mean ± SEM
I	Normal control	284.00 ± 19.01
II	SCP	251.66 ± 17.98
III	SCP + ORSM	238.16 ± 20.88
IV	SCP + INRSM	296.50 ± 17.68
V	SCP + INRL	273.83 ± 23.98
VI	SCP + INRNP	257.16 ± 14.64
Colchicine
Group	Drug	Mean ± SEM
I	Sham control	289.00 ± 21.52
II	ACSF	273.00 ± 23.84
III	COL	303.50 ± 19.12
IV	COL + ORSM	240.00 ± 19.54
V	COL + INRSM	265.66 ± 17.95
VI	COL + INRL	293.33 ± 32.44

## Sheet: Morris water maze
Group			Mean ± SEM
n = 6	Drug	Escape latency (s)	Residence time (s)	Peripheral swim time (s)
I	Normal control	1.72 ± 0.10	33.33 ± 1.14	26.67 ± 1.14
II	SCP	6.94 ± 0.82	15.83 ± 0.85	44.17 ± 0.85
III	SCP + ORSM	3.89 ± 0.44	23.06 ± 0.67	36.74 ± 0.67
IV	SCP + INRSM	3.11 ± 0.36	25.78 ± 0.74	34.22 ± 0.74
V	SCP + INRL	1.83 ± 0.34	29.56 ± 0.96	30.44 ± 0.96
VI	SCP + INRNP	2.11 ± 0.33	22.67 ± 1.30	37.33 ± 1.30
Colchicine
Group	Drug	Escape latency (s)			Residence time (s)
(n = 6)		Probe day	14th day	21st day	Probe day	14th day	21st day
		Mean ± SEM
I	SC	2.44 ± 0.7437	3.39 ± 0.2344	3.94 ± 0.4141	30.89 ± 1.2190	28.44 ± 1.0560	27.39 ± 1.2090
II	ACSF	2.94 ± 0.5671	3.67 ± 0.1924	3.89 ± 0.3685	27.39 ± 1.1140	26.78 ± 0.5879	25.33 ± 0.7149
III	COL	3.00 ± 0.3849	6.50 ± 0.9536 a,b	9.67 ± 0.8295 a,b	27.61 ± 1.009	20.89 ± 0.7027 a,b	14.78 ± 0.8549 a,b
IV	COL + ORSM	2.83 ± 0.3181	5.89 ± 0.7027	5.28 ± 0.3809 c	26.06 ± 1.1750	18.44 ± 0.9415 a,b	20.56 ± 0.8763 a,b,c
V	COL + INRSM	3.28 ± 0.5800	5.28 ± 0.7425	4.67 ± 0.3849 c	26.28 ± 0.8837	21.89 ± 1.2040 a,b	19.44 ± 1.3430 a,b,c
VI	COL + INRL	2.33 ± 0.2854	5.06 ± 0.6407	4.06 ± 0.1843 c	27.17 ± 1.558	25.06 ± 0.7424 c,d	25.72 ± 0.7374 c,d,e

## Sheet: PAR
Group	Drug	Acquisition time (s)	Latency	Time spent in darker comp. (s)	Time spent in bright comp. (s)	No. of crossings
			time (s)
		Mean ± SEM
I	NC	10.75 ± 1.68	141.33 ± 15.50	26.00 ± 13.67	154 ± 13.67	1.17 ± 0.40
II	SCP	12.69 ± 2.30	19.99 ± 6.06 a	120.33 ± 9.93 a	59.67 ± 9.93 a	3.33 ± 0.56
III	SCP + ORSM	14.66 ± 2.61	41.63 ± 15.66 a	76.50 ± 16.38	103.50 ± 16.38	2.50 ± 0.85
IV	SCP + INRSM	11.59 ± 2.37	60.11 ± 16.82 a	70.33 ± 11.65	109.67 ± 11.65	2.17 ± 0.54
V	SCP + INRL	9.66 ± 2.13	127.13 ± 23.40 b,c	33.67 ± 13.93 b	146.33 ± 13.93 b	1.50 ± 0.62
		Acquisition test	Retention test
		Acquisition test	Latency time (s)			Time spent in darker chamber (s)			No. of crossings							3rd
Group	Group	2nd day	1st	2nd	3rd	1st	2nd	3rd	1st	2nd	3rd
I	SC	9.04 ± 1.561	140.7±13.56	128.3±12.28	124±12.52	30.5±13.2	37±9.86	39.67±10.97	1.83±0.60	2.33±0.56	2.17±0.54					2.17
II	ACSF	9.74 ± 2.551	131±12.16	127.7±14.61	134.8±11.61	37.83±9.46	40.5±12.84	39.5±11.36	2.83±0.91	2.50±0.76	2.67±0.56					±
III	COL	7.74 ± 0.8491	130.7±15.4	62.83±16.94	23.3±4.61	41.83±13.19	83.67±12.8	115.2±10.38	2.33±0.49	4.33±0.76	3.83±0.60					0.54
IV	COL + ORSM	8.91 ± 2.049	127.8±21.13	90.55±22.83	48.83±8.28	38.5±16.47	68±23.51	81.33±10.56	1.83±0.54	3.00±0.63	3.17±0.48					2.67
V	COL + INRSM	11.07 ± 2.195	122.3±13.32	101.8±10.46	77.17±11.18	49.5±12.13	58.67±10.25	67.17±12.43	2.67±0.56	3.50±0.56	3.17±0.48					±
VI	COL + INRL	9.23 ± 2.296	130.7±15.51	104.8±15.61	99.5±14.88	43.33±14.19	55.00±11.2	52.83±10.58	2.00±0.36	2.50±0.43	2.50±0.43					0.56
																3.83
																±
																0.6
																3.17
																±
																0.48
																3.17
																±
																0.48
																2.5
																±
																0.43

## Sheet: Invitro
SCOPOLAMINE
% AChE Inhibition ± SD
Time (min)	NC	SCP	SCP + ORSM	SCP + INRSM	SCP + IN RNP	SCP + IN RL
0	0.00 ± 0.0527	0.00 ± 0.12	0.00 ± 0.0543	0.00 ± 0.0294	0.00 ± 0.0334	0.00 ± 0.0181
5	3.13 ± .0653	11.83 ± 0.1309	26.67 ± 0.1358	64.46 ± 0.1016	30.05 ± 0.0403	72.84 ± 0.0435
10	11.51 ± 0.0956	15.61 ± 0.1193	49.99 ± 0.1026	71.95 ± 0.0398	40.59 ± 0.0501	72.84 ± 0.0084
15	10.32 ± 0.0709	16.09 ± 0.1496 a	62.03 ± 0.0877 a,b	71.82 ± 0.0577 a,b,c	41.44 ± 0.0466 a,b,c,d	81.92 ± 0.0263 a,b,c,d,e
20	5.57 ± 0.0908	15.42 ± 0.1374	66.09 ± 0.0921	62.84 ± 0.0565	48.75 ± 0.0396	77.14 ± 0.0252
30	19.99 ± 0.0439	17.05 ± 0.1467	64.89 ± 0.0895	63.67 ± 0.0441	47.21 ± 0.0300	69.71 ± 0.0415
45	20.39 ± 0.0422	12.63 ± 0.0880	70.42 ± 0.0577	59.44 ± 0.0384	59.86 ± 0.0278	77.38 ± 0.0334
60	19.58 ± 0.0315	21.02 ± 0.1306	71.11 ± 0.0438	57.57 ± 0.0314	57.14 ± 0.0137	71.8 ± 0.0324
90	13.81 ± 0.0599	27.73 ± 0.0764	68.18 ± 0.0298	56.2 ± 0.317	55.91 ± 0.0206	69.04 ± 0.0380
120	23.25 ± 0.0393	28.1 ± 0.0908	64.36 ± 0.0262	51.35 ± 0.0329	51.45 ± 0.0272	66.27 ± 0.0377
180	22.13 ± 0.0434	31.02 ± 0.1209	48.89 ± 0.0378	49.26 ± 0.0264	42.92 ± 0.0306	56.26 ± 0.0495
240	22.88 ± 0.0537	26.56 ± 0.1195	37.05 ± 0.0184	-	-	-
COLCHICINE
% AChE Inhibition ± SEM in rat plasma
Time (min)	SC	COL	COL + ORSM	COL + INRSM	COL + INRL
0	0.00 ± 0.0304	0.00 ± 0.0975	0.00 ± 0.0811	0.00 ± 0.0608	0.00 ± 0.1227
5	3.13 ± 0.0377	20.72 ± 0.0385	61.96 ± 0.0469	75.74 ± 0.0358	89.86 ± 0.0123
10	11.51 ± 0.0552	20.04 ± 0.0239	66.76 ± 0.0195	70.41 ± 0.0540	83.98 ± 0.0174
15	10.32 ± 0.0409	23.44 ± 0.0498	65.00 ± 0.0292	76.75 ± 0.0446	79.86 ± 0.0078
20	5.57 ± 0.0524	33.91 ± 0.0654	66.57 ± 0.0344	73.66 ± 0.0482	80.88 ± 0.0372
30	19.99 ± 0.0254	32.75 ± 0.0273	66.82 ± 0.0101	67.33 ± 0.0474	71.74 ± 0.0284
45	20.39 ± 0.0243	30.74 ± 0.0402	69.56 ± 0.0094	64.43 ± 0.0388	76.09 ± 0.0264
60	19.58 ± 0.0182	33.55 ± 0.0267	67.53 ± 0.0096	61.21 ± 0.0361	71.46 ± 0.0250
90	13.81 ± 0.0346	33.55 ± 0.0274	61.88 ± 0.0149	55.83 ± 0.0401	70.79 ± 0.0201
120	23.25 ± 0.0227	37.87 ± 0.0239	60.64 ± 0.0186	47.15 ± 0.0392	68.92 ± 0.0260
180	22.13 ± 0.0250	36.68 ± 0.0523	47.43 ± 0.0393	41.37 ± 0.0410	53 ± 0.0647
240	22.88 ± 0.0310	-	-	-	53.02 ± 0.0548

## Sheet: Brain
At 15 min	Mean ± SEM
Groups	Brain	Plasma
Normal control	0.00 ± 0.0348	10.32 ± 0.0709
Scopolamine	2.77 ± 0.0131 a	16.09 ± 0.1496 a
SCP + ORSM	6.16 ± 0.0155 a,b	62.03 ± 0.0877 a,b
SCP + INRSM	33.34 ± 0.0094 a,b,c	71.82 ± 0.0577 a,b,c
SCP + INRL	36.26 ± 0.0187 a,b,c,d	41.44 ± 0.0466 a,b,c,d
SCP + INRNP	10.97 ± 0.0478 a,b,c,d,e	81.92 ± 0.0263 a,b,c,d,e
